# Supplementary material for: Integrated Analysis Reveals the Targets and Mechanisms in Immunosuppressive Effect of Mesalazine on Ulcerative Colitis
Source: Front Nutr. 2022 May 19;9:867692. doi: 10.3389/fnut.2022.867692 (PMC9161553; doi:10.3389/fnut.2022.867692)
Supplement: Supplementary file 6 [file Table_2.xlsx]

## Sheet: Sheet2
Genus	log2 fold change (DSS/Ctrl)	wilcoxt test p-value	regulation (DSS/Ctrl)		log2 fold change (DSS+mesalazine/DSS)	wilcoxt test p-value	regulation (DSS+mesalazine/DSS)
g__Anaerotignum	-1.96	0.009	down		1.01	0.0283	up
g__Burkholderia-Caballeronia-Paraburkholderia	-2.53	0.009	down		2.76	0.0472	up
g__Enterorhabdus	-3.94	0.009	down		2.58	0.0163	up
g__Erysipelatoclostridium	-2.1	0.009	down		2.28	0.009	up
g__Lachnospiraceae_UCG-006	-2.38	0.0163	down		2.35	0.0472	up
